# Supplementary material for: Novel Gene Rearrangements in the Mitochondrial Genomes of Cynipoid Wasps (Hymenoptera: Cynipoidea)
Source: Genes (Basel). 2022 May 20;13(5):914. doi: 10.3390/genes13050914 (PMC9140913; doi:10.3390/genes13050914)
Supplement: Supplementary file 1 [file genes-13-00914-s001.zip]

Archive with 1 entries (1 files):
- genes-1667681-supplementary.pdf
